# Supplementary material for: Blood Plasma’s Protective Ability against the Degradation of S-Nitrosoglutathione under the Influence of Air-Pollution-Derived Metal Ions in Patients with Exacerbation of Heart Failure and Coronary Artery Disease
Source: Int J Mol Sci. 2021 Sep 28;22(19):10500. doi: 10.3390/ijms221910500 (PMC8508800; doi:10.3390/ijms221910500)
Supplement: Supplementary file 1 [file ijms-22-10500-s001.zip]

Archive with 1 entries (1 files):
- ijms-1382558-supplementary.pdf
